# Supplementary material for: Assessment of the Microbial Constituents of the Home Environment of Individuals with Cystic Fibrosis (CF) and Their Association with Lower Airways Infections
Source: PLoS One. 2016 Feb 9;11(2):e0148534. doi: 10.1371/journal.pone.0148534 (PMC4747485; doi:10.1371/journal.pone.0148534)
Supplement: S1 Table — (XLSX) [file pone.0148534.s001.xlsx]

## Sheet: Sheet1
Table S1: Proportion of cultured bacteria recovered from home environmental sites and bacterial organism found in patients sputum samples for all 6 patients. Taxonomic identification from Sanger sequencing of the 16S rRNA DNA of the organisms. Taxonomic rank was identified using NCBI, RDP classifier, and HOMD.
Taxon	Patient_1E	Patient_1S	Patient_2E	Patient_2S	Patient_3E	Patient_3S	Patient_4E	Patient_4S	Patient_5E	Patient_5S	Patient_6E	Patient_6S
p__Actinobacteria	0	0	0	0	0	0	0.078125	0	0	0	0.00680272	0
p__Actinobacteria;c__Actinobacteria	0	0	0	0	0	0	0	0	0	0	0.0204082	0
p__Actinobacteria;c__Actinobacteria;o__Actinomycetales	0.0588235	0.04	0	0	0	0	0	0	0.0181818	0	0.0204082	0
p__Actinobacteria;c__Actinobacteria;o__Actinomycetales;f__Actinomycetaceae;g__Actinomyces	0	0	0	0.1	0	0	0	0.125	0	0	0	0
p__Actinobacteria;c__Actinobacteria;o__Actinomycetales;f__Brevibacteriaceae	0	0	0	0	0	0.0833333	0	0	0	0	0.00680272	0
p__Actinobacteria;c__Actinobacteria;o__Actinomycetales;f__Brevibacteriaceae;g__Brevibacterium	0	0	0.0285714	0	0	0	0.015625	0	0.0909091	0.03125	0.0408163	0
p__Actinobacteria;c__Actinobacteria;o__Actinomycetales;f__Corynebacteriaceae	0.00588235	0	0	0	0.084507	0	0	0	0	0	0	0
p__Actinobacteria;c__Actinobacteria;o__Actinomycetales;f__Corynebacteriaceae;g__Corynebacterium	0.0294118	0	0	0	0	0	0	0	0.00909091	0	0	0
p__Actinobacteria;c__Actinobacteria;o__Actinomycetales;f__Dermabacteraceae;g__Dermabacter	0	0	0	0	0	0	0	0	0.00909091	0	0	0
p__Actinobacteria;c__Actinobacteria;o__Actinomycetales;f__Dietziaceae	0.0117647	0.08	0	0	0	0	0	0	0	0	0	0
p__Actinobacteria;c__Actinobacteria;o__Actinomycetales;f__Dietziaceae;g__Dietzia	0	0	0.00714286	0	0	0	0	0	0	0	0	0
p__Actinobacteria;c__Actinobacteria;o__Actinomycetales;f__Intrasporangiaceae	0.0411765	0.04	0	0	0	0	0	0	0	0	0	0
p__Actinobacteria;c__Actinobacteria;o__Actinomycetales;f__Intrasporangiaceae;g__Kytococcus	0	0	0	0.05	0	0	0	0	0	0	0	0
p__Actinobacteria;c__Actinobacteria;o__Actinomycetales;f__Microbacteriaceae	0.00588235	0	0	0	0	0	0	0	0	0	0.0272109	0
p__Actinobacteria;c__Actinobacteria;o__Actinomycetales;f__Microbacteriaceae;g__Agromyces	0	0	0.00714286	0	0	0	0	0	0	0	0	0
p__Actinobacteria;c__Actinobacteria;o__Actinomycetales;f__Microbacteriaceae;g__Microbacterium	0.111765	0	0.00714286	0	0	0	0	0	0	0	0	0
p__Actinobacteria;c__Actinobacteria;o__Actinomycetales;f__Micrococcaceae	0.123529	0	0.185714	0.05	0	0	0	0	0.127273	0	0.122449	0
p__Actinobacteria;c__Actinobacteria;o__Actinomycetales;f__Micrococcaceae;g__Agrococcus	0	0	0.00714286	0.05	0.169014	0	0.015625	0	0	0	0	0
p__Actinobacteria;c__Actinobacteria;o__Actinomycetales;f__Micrococcaceae;g__Arsenicococcus	0	0	0	0	0	0	0	0	0	0	0	0
p__Actinobacteria;c__Actinobacteria;o__Actinomycetales;f__Micrococcaceae;g__Citrococcus	0	0	0	0	0	0	0	0	0	0	0	0
p__Actinobacteria;c__Actinobacteria;o__Actinomycetales;f__Micrococcaceae;g__Kocuria	0.0235294	0	0.05	0	0	0	0.109375	0	0.00909091	0	0.0136054	0
p__Actinobacteria;c__Actinobacteria;o__Actinomycetales;f__Micrococcaceae;g__Micrococcus	0	0	0.09	0	0	0	0	0	0.0272727	0	0.0204082	0
p__Actinobacteria;c__Actinobacteria;o__Actinomycetales;f__Micrococcaceae;g__Rothia	0	0	0.0285714	0	0.0422535	0	0	0	0	0	0	0
p__Actinobacteria;c__Actinobacteria;o__Actinomycetales;f__Micrococcineae	0	0	0	0	0.0140845	0	0	0	0.00909091	0	0	0
p__Actinobacteria;c__Actinobacteria;o__Actinomycetales;f__Mycobacteriaceae;g__Mycobacterium	0.0117647	0	0	0	0	0	0	0	0.00909091	0	0	0
p__Actinobacteria;c__Actinobacteria;o__Actinomycetales;f__Promicromonosporaceae;g__ Cellulosimicrobium	0	0	0	0	0.028169	0	0	0	0.00909091	0	0.047619	0
p__Actinobacteria;c__Actinobacteria;o__Actinomycetales;f__Propionibacteriaceae;g__Propionibacterium	0	0	0	0	0	0	0.015625	0	0.00909091	0	0	0
p__Actinobacteria;c__Actinobacteria;o__Actinomycetales;f__Propionibacteriaceae;g__Tessaracoccus	0	0	0	0	0.0140845	0	0	0	0	0	0	0
p__Actinobacteria;c__Actinobacteria;o__Actinomycetales;f__Sanguibacteraceae	0.00588235	0	0	0	0	0	0	0	0	0	0	0
p__Actinobacteria;c__Actinobacteria;o__Actinomycetales;f__Sanguibacteraceae;g__Sanguibacter	0	0	0	0	0	0	0	0	0	0	0	0
p__Actinobacteria;c__Actinobacteria;o__Actinomycetales;f_Cellulomonadaceae_;g__Cellulomonas	0	0	0	0	0.0140845	0	0	0	0	0	0	0
p__Bacteroidetes;c__Bacteroidia;o__Bacteroidales;f__Prevotellaceae;g__Prevotella	0	0	0	0	0	0.0833333	0	0	0	0	0	0
p__Bacteroidetes;c__Flavobacteria;o__Flavobacteriales	0.0117647	0	0	0	0	0	0	0	0	0	0	0
p__Bacteroidetes;c__Flavobacteria;o__Flavobacteriales;f__Flavobacteriaceae	0.0176471	0	0.00714286	0	0	0	0	0	0	0	0	0
p__Bacteroidetes;c__Flavobacteria;o__Flavobacteriales;f__Flavobacteriaceae;g__Chryseobacterium	0	0	0.0142857	0	0.028169	0	0.03125	0	0.0454545	0	0.0340136	0
p__Bacteroidetes;c__Flavobacteria;o__Flavobacteriales;f__Flavobacteriaceae;g__Flavobacterium	0	0	0.0428571	0	0	0	0	0	0	0	0	0
p__Firmicutes	0	0	0	0	0	0	0	0	0.0181818	0.0625	0	0.09375
p__Firmicutes;c__Bacilli	0	0	0	0	0	0	0	0	0	0	0.0136054	0
p__Firmicutes;c__Bacilli;o__Bacillales	0	0	0	0	0	0	0	0	0	0.0625	0.0136054	0
p__Firmicutes;c__Bacilli;o__Bacillales;f__Bacillaceae	0	0	0	0	0	0	0	0	0.00909091	0	0.0136054	0
p__Firmicutes;c__Bacilli;o__Bacillales;f__Bacillaceae;g__Bacillus	0.0117647	0	0.0142857	0	0.0422535	0	0.03125	0	0.0818182	0	0.0204082	0
p__Firmicutes;c__Bacilli;o__Bacillales;f__Bacillaceae;g__Facklamia	0	0	0	0	0	0	0	0	0.00909091	0	0	0
p__Firmicutes;c__Bacilli;o__Bacillales;f__Paenibacillaceae;g__Paenibacillus	0	0	0	0	0	0	0	0	0	0	0.00680272	0
p__Firmicutes;c__Bacilli;o__Bacillales;f__Staphylococcaceae	0	0	0	0	0	0	0	0	0.00909091	0	0.00680272	0
p__Firmicutes;c__Bacilli;o__Bacillales;f__Staphylococcaceae;g__Staphylococcus	0.0352941	0	0.107143	0.1	0.028169	0	0.109375	0	0.0818182	0.46875	0.0408163	0.03125
p__Firmicutes;c__Bacilli;o__Gemellales;f__Gemellaceae;g__Gemella	0	0	0	0	0	0	0	0	0	0	0.00680272	0
p__Firmicutes;c__Bacilli;o__Lactobacillales	0	0	0	0	0	0	0	0	0	0	0	0.0625
p__Firmicutes;c__Bacilli;o__Lactobacillales;f__Aerococcaceae;g__Aerococcus	0	0	0.0571429	0	0.0140845	0	0	0	0	0	0.00680272	0
p__Firmicutes;c__Bacilli;o__Lactobacillales;f__Carnobacteriaceae;g__Granulicatella	0	0	0	0.05	0.028169	0	0	0	0.00909091	0.03125	0	0.03125
p__Firmicutes;c__Bacilli;o__Lactobacillales;f__Streptococcaceae	0	0	0	0.1	0.0140845	0	0	0	0	0	0.00680272	0.0625
p__Firmicutes;c__Bacilli;o__Lactobacillales;f__Streptococcaceae;g__Lactococcus	0	0	0	0	0	0	0.0625	0	0	0	0	0
p__Firmicutes;c__Bacilli;o__Lactobacillales;f__Streptococcaceae;g__Streptococcus	0	0	0.00714286	0.35	0.169014	0.666667	0.03125	0.25	0.00909091	0.09375	0.0272109	0.40625
p__Firmicutes;c__Clostridia;o__Clostridiales;f__Clostridaceae	0	0	0	0	0	0	0	0	0.00909091	0	0	0
p__Firmicutes;c__Clostridia;o__Clostridiales;f__Clostridaceae;g__Clostridium	0	0	0	0	0	0	0	0	0.00909091	0	0	0
p__Firmicutes;c__Clostridia;o__Clostridiales;f__Ruminococcaceae	0	0	0	0	0	0	0	0	0	0	0.00680272	0
p__Firmicutes;c__Clostridia;o__Clostridiales;f__Veillonellaceae;g__Veillonella	0	0	0	0	0.0140845	0	0	0	0	0	0	0
p__Firmicutes;c__Negativicutes;o__Selenomonadales	0	0	0	0	0	0	0	0	0	0	0	0.03125
p__Proteobacteria	0	0	0	0	0	0	0.015625	0	0	0.03125	0.0612245	0
p__Proteobacteria;c__Alphaproteobacteria	0.0176471	0	0	0	0	0	0	0	0	0	0	0
p__Proteobacteria;c__Alphaproteobacteria;o__Caulobacterales	0	0	0	0	0	0	0	0	0	0	0.00680272	0
p__Proteobacteria;c__Alphaproteobacteria;o__Caulobacterales;f__Caulobacteraceae	0	0	0	0	0	0	0	0	0	0	0.00680272	0
p__Proteobacteria;c__Alphaproteobacteria;o__Caulobacterales;f__Caulobacteraceae;g__Brevundimonas	0.0176471	0	0.0214286	0	0	0	0	0	0.00909091	0	0.0136054	0
p__Proteobacteria;c__Alphaproteobacteria;o__Caulobacterales;f__Caulobacteraceae;g__Caulobacter	0	0	0.0214286	0	0	0	0	0	0	0	0	0
p__Proteobacteria;c__Alphaproteobacteria;o__Rhizobiales	0	0	0	0	0	0	0.015625	0	0	0	0	0
p__Proteobacteria;c__Alphaproteobacteria;o__Rhizobiales;f__Bradyrhizobiaceae	0.0235294	0	0	0	0	0	0	0	0	0	0	0
p__Proteobacteria;c__Alphaproteobacteria;o__Rhizobiales;f__Bradyrhizobiaceae;g__Afipa	0	0	0	0	0	0	0	0	0	0	0	0
p__Proteobacteria;c__Alphaproteobacteria;o__Rhizobiales;f__Methylobacteriaceae;g__Methylobacterium	0	0	0	0	0	0	0.015625	0	0	0	0	0
p__Proteobacteria;c__Alphaproteobacteria;o__Rhizobiales;f__Rhizobiaceae;g__Agrobacterium	0.0117647	0	0	0	0	0	0.015625	0	0	0	0.0204082	0
p__Proteobacteria;c__Alphaproteobacteria;o__Rhizobiales;f__Rhizobiaceae;g__Rhizobium	0	0	0	0	0.0140845	0	0	0	0	0	0	0
p__Proteobacteria;c__Alphaproteobacteria;o__Sphingomonadales	0	0	0	0	0	0	0	0	0	0	0.00680272	0
p__Proteobacteria;c__Alphaproteobacteria;o__Sphingomonadales;f__Erythrobacteraceae;g__ Erythromicrobium	0.00588235	0	0	0	0	0	0	0	0	0	0	0
p__Proteobacteria;c__Alphaproteobacteria;o__Sphingomonadales;f__Sphingomonadaceae	0.0176471	0	0	0	0	0	0	0	0	0	0	0
p__Proteobacteria;c__Alphaproteobacteria;o__Sphingomonadales;f__Sphingomonadaceae;g__Sphingobacterium	0	0	0	0	0	0	0	0	0.0363636	0	0	0
p__Proteobacteria;c__Alphaproteobacteria;o__Sphingomonadales;f__Sphingomonadaceae;g__Sphingomonas	0.152941	0.08	0.0428571	0	0	0	0	0	0	0	0.0204082	0
p__Proteobacteria;c__Betaproteobacteria	0	0	0.00714286	0	0	0	0	0	0	0	0	0
p__Proteobacteria;c__Betaproteobacteria;o__Burkholderiales;f__Alcaligenaceae;g__Achromobacter	0	0	0	0	0	0	0.015625	0	0	0	0	0
p__Proteobacteria;c__Betaproteobacteria;o__Burkholderiales;f__Alcaligenaceae;g__Advenella	0	0	0	0	0	0	0	0	0	0	0.00680272	0
p__Proteobacteria;c__Betaproteobacteria;o__Burkholderiales;f__Alcaligenaceae;g__Alcaligenes	0	0	0.00714286	0	0	0	0	0	0	0	0	0
p__Proteobacteria;c__Betaproteobacteria;o__Burkholderiales;f__Burkholderiaceae;g__Cupriavidus	0	0	0	0	0.0140845	0	0	0	0	0	0	0
p__Proteobacteria;c__Betaproteobacteria;o__Burkholderiales;f__Comamonadaceae;g__Comamonas	0	0	0	0	0	0	0	0	0.00909091	0	0	0
p__Proteobacteria;c__Betaproteobacteria;o__Burkholderiales;f__Comamonadaceae;g__Delftia	0.0235294	0	0.0142857	0	0	0	0	0	0.0545455	0	0.047619	0
p__Proteobacteria;c__Betaproteobacteria;o__Neisseriales;f__Neisseriaceae;g__Neisseria	0	0	0	0.15	0.0140845	0	0	0	0	0.0625	0	0.0625
p__Proteobacteria;c__Gammaproteobacteria	0	0	0	0	0	0	0	0	0	0	0.0272109	0
p__Proteobacteria;c__Gammaproteobacteria;o__Aeromonadales;f__Aeromonadaceae;g__Aeromonas	0	0	0.05	0	0	0	0	0	0	0	0	0
p__Proteobacteria;c__Gammaproteobacteria;o__Enterobacteriales	0	0	0	0	0	0	0	0	0	0	0.0204082	0
p__Proteobacteria;c__Gammaproteobacteria;o__Enterobacteriales;f__Enterobacteriaceae	0	0	0	0	0	0	0	0	0	0	0.0340136	0.03125
p__Proteobacteria;c__Gammaproteobacteria;o__Enterobacteriales;f__Enterobacteriaceae;g__Enterobacter	0	0	0.0428571	0	0	0	0.078125	0	0.0363636	0	0.0816327	0
p__Proteobacteria;c__Gammaproteobacteria;o__Enterobacteriales;f__Enterobacteriaceae;g__Escherichia	0.0117647	0	0	0	0	0	0.046875	0	0	0	0	0
p__Proteobacteria;c__Gammaproteobacteria;o__Enterobacteriales;f__Enterobacteriaceae;g__Klebsiella	0	0	0.0142857	0	0	0	0.015625	0	0.0454545	0	0	0
p__Proteobacteria;c__Gammaproteobacteria;o__Pseudomonadales;f__Moraxellaceae;g__Acinetobacter	0	0	0.0142857	0	0.0140845	0	0.03125	0	0	0	0	0
p__Proteobacteria;c__Gammaproteobacteria;o__Pseudomonadales;f__Moraxellaceae;g__Moraxella	0.00588235	0	0	0	0	0	0	0	0	0	0	0
p__Proteobacteria;c__Gammaproteobacteria;o__Pseudomonadales;f__Pseudomonadaceae	0.0176471	0	0	0	0	0	0.03125	0	0	0	0	0
p__Proteobacteria;c__Gammaproteobacteria;o__Pseudomonadales;f__Pseudomonadaceae;g__Pseudomonas	0.0352941	0.08	0.0357143	0	0.056338	0.166667	0.046875	0.5	0.0909091	0.0625	0	0
p__Proteobacteria;c__Gammaproteobacteria;o__Xanthomonadales;f__Xanthomonadaceae	0	0.04	0	0	0	0	0	0	0	0	0	0
p__Proteobacteria;c__Gammaproteobacteria;o__Xanthomonadales;f__Xanthomonadaceae;g__Dyella	0	0	0	0	0	0	0	0	0	0	0.00680272	0
p__Proteobacteria;c__Gammaproteobacteria;o__Xanthomonadales;f__Xanthomonadaceae;g__Pseudoxanthomonas	0	0	0	0	0	0	0	0	0.0363636	0	0.0204082	0
p__Proteobacteria;c__Gammaproteobacteria;o__Xanthomonadales;f__Xanthomonadaceae;g__Stenotrophomonas	0.0470588	0.24	0.05	0	0.0704225	0	0.15625	0.125	0.0545455	0	0.0408163	0
Unidentified	0.105882	0.4	0.0214286	0	0.0704225	0	0.015625	0	0.00909091	0.09375	0.047619	0.1875
